# Supplementary material for: Influence of CT Image Matrix Size and Kernel Type on the Assessment of HRCT in Patients with SSC-ILD
Source: Diagnostics (Basel). 2022 Jul 8;12(7):1662. doi: 10.3390/diagnostics12071662 (PMC9321522; doi:10.3390/diagnostics12071662)
Supplement: Supplementary file 1 [file diagnostics-12-01662-s001.zip]

Archive with 1 entries (1 files):
- diagnostics-1766217-supplementary.pdf
